# Supplementary material for: Lipid Variability and Risk of Cardiovascular Diseases and All-Cause Mortality: A Systematic Review and Meta-Analysis of Cohort Studies
Source: Nutrients. 2022 Jun 13;14(12):2450. doi: 10.3390/nu14122450 (PMC9231112; doi:10.3390/nu14122450)
Supplement: Supplementary file 1 [file nutrients-14-02450-s001.zip]

Archive with 1 entries (1 files):
- nutrients-1731374-supplementary.pdf
